# Supplementary material for: Quantification of collective signalling in time-lapse microscopy images
Source: Methods Microsc. 2024 Jun 19;1(1):19–30. doi: 10.1515/mim-2024-0003 (PMC11308913; doi:10.1515/mim-2024-0003)
Supplement: Supplementary file 1 — Supplementary Material Details [file j_mim-2024-0003_suppl_001.zip]

Archive with 240 entries (190 files):
- scripts/
- __MACOSX/._scripts
- scripts/.DS_Store
- __MACOSX/scripts/._.DS_Store
- scripts/LICENSE
- __MACOSX/scripts/._LICENSE
- scripts/arcos-tutorial-env-osx.yaml
- __MACOSX/scripts/._arcos-tutorial-env-osx.yaml
- scripts/arcos-tutorial-env-windows.yaml
- __MACOSX/scripts/._arcos-tutorial-env-windows.yaml
- scripts/README.md
- __MACOSX/scripts/._README.md
- scripts/.gitignore
- __MACOSX/scripts/._.gitignore
- scripts/arcos-tutorial.ipynb
- __MACOSX/scripts/._arcos-tutorial.ipynb
- scripts/.git/
- __MACOSX/scripts/._.git
- scripts/arcos-tutorial-env-linux.yaml
- __MACOSX/scripts/._arcos-tutorial-env-linux.yaml
- scripts/extras/
- __MACOSX/scripts/._extras
- scripts/.git/ORIG_HEAD
- __MACOSX/scripts/.git/._ORIG_HEAD
- scripts/.git/config
- __MACOSX/scripts/.git/._config
- scripts/.git/objects/
- __MACOSX/scripts/.git/._objects
- scripts/.git/HEAD
- __MACOSX/scripts/.git/._HEAD
- scripts/.git/info/
- __MACOSX/scripts/.git/._info
- scripts/.git/logs/
- __MACOSX/scripts/.git/._logs
- scripts/.git/description
- __MACOSX/scripts/.git/._description
- scripts/.git/hooks/
- __MACOSX/scripts/.git/._hooks
- scripts/.git/refs/
- __MACOSX/scripts/.git/._refs
- scripts/.git/index
- __MACOSX/scripts/.git/._index
- scripts/.git/COMMIT_EDITMSG
- __MACOSX/scripts/.git/._COMMIT_EDITMSG
- scripts/.git/FETCH_HEAD
- __MACOSX/scripts/.git/._FETCH_HEAD
- scripts/extras/napari-flow.png
- __MACOSX/scripts/extras/._napari-flow.png
- scripts/extras/cell_config.json
- __MACOSX/scripts/extras/._cell_config.json
- scripts/.git/objects/0d/
- __MACOSX/scripts/.git/objects/._0d
- scripts/.git/objects/59/
- __MACOSX/scripts/.git/objects/._59
- scripts/.git/objects/0c/
- __MACOSX/scripts/.git/objects/._0c
- scripts/.git/objects/66/
- __MACOSX/scripts/.git/objects/._66
- scripts/.git/objects/6f/
- __MACOSX/scripts/.git/objects/._6f
- scripts/.git/objects/94/
- __MACOSX/scripts/.git/objects/._94
- scripts/.git/objects/05/
- __MACOSX/scripts/.git/objects/._05
- scripts/.git/objects/ad/
- __MACOSX/scripts/.git/objects/._ad
- scripts/.git/objects/b3/
- __MACOSX/scripts/.git/objects/._b3
- scripts/.git/objects/a5/
- __MACOSX/scripts/.git/objects/._a5
- scripts/.git/objects/c7/
- __MACOSX/scripts/.git/objects/._c7
- scripts/.git/objects/c9/
- __MACOSX/scripts/.git/objects/._c9
- scripts/.git/objects/f2/
- __MACOSX/scripts/.git/objects/._f2
- scripts/.git/objects/20/
- __MACOSX/scripts/.git/objects/._20
- scripts/.git/objects/4b/
- __MACOSX/scripts/.git/objects/._4b
- scripts/.git/objects/pack/
- __MACOSX/scripts/.git/objects/._pack
- scripts/.git/objects/1f/
- __MACOSX/scripts/.git/objects/._1f
- scripts/.git/objects/80/
- __MACOSX/scripts/.git/objects/._80
- scripts/.git/objects/10/
- __MACOSX/scripts/.git/objects/._10
- scripts/.git/objects/26/
- __MACOSX/scripts/.git/objects/._26
- scripts/.git/objects/4d/
- __MACOSX/scripts/.git/objects/._4d
- scripts/.git/objects/81/
- __MACOSX/scripts/.git/objects/._81
- scripts/.git/objects/44/
- __MACOSX/scripts/.git/objects/._44
- scripts/.git/objects/9f/
- __MACOSX/scripts/.git/objects/._9f
- scripts/.git/objects/38/
- __MACOSX/scripts/.git/objects/._38
- scripts/.git/objects/info/
- __MACOSX/scripts/.git/objects/._info
- scripts/.git/objects/6d/
- __MACOSX/scripts/.git/objects/._6d
- scripts/.git/objects/52/
- __MACOSX/scripts/.git/objects/._52
- scripts/.git/objects/b8/
- __MACOSX/scripts/.git/objects/._b8
- scripts/.git/objects/af/
- __MACOSX/scripts/.git/objects/._af
- scripts/.git/objects/f0/
- __MACOSX/scripts/.git/objects/._f0
- scripts/.git/objects/f8/
- __MACOSX/scripts/.git/objects/._f8
- scripts/.git/objects/76/
- __MACOSX/scripts/.git/objects/._76
- scripts/.git/objects/2e/
- __MACOSX/scripts/.git/objects/._2e
- scripts/.git/info/exclude
- __MACOSX/scripts/.git/info/._exclude
- scripts/.git/logs/HEAD
- __MACOSX/scripts/.git/logs/._HEAD
- scripts/.git/logs/refs/
- __MACOSX/scripts/.git/logs/._refs
- scripts/.git/hooks/commit-msg.sample
- __MACOSX/scripts/.git/hooks/._commit-msg.sample
- scripts/.git/hooks/pre-rebase.sample
- __MACOSX/scripts/.git/hooks/._pre-rebase.sample
- scripts/.git/hooks/pre-commit.sample
- __MACOSX/scripts/.git/hooks/._pre-commit.sample
- scripts/.git/hooks/applypatch-msg.sample
- __MACOSX/scripts/.git/hooks/._applypatch-msg.sample
- scripts/.git/hooks/fsmonitor-watchman.sample
- __MACOSX/scripts/.git/hooks/._fsmonitor-watchman.sample
- scripts/.git/hooks/pre-receive.sample
- __MACOSX/scripts/.git/hooks/._pre-receive.sample
- scripts/.git/hooks/prepare-commit-msg.sample
- __MACOSX/scripts/.git/hooks/._prepare-commit-msg.sample
- scripts/.git/hooks/post-update.sample
- __MACOSX/scripts/.git/hooks/._post-update.sample
- scripts/.git/hooks/pre-merge-commit.sample
- __MACOSX/scripts/.git/hooks/._pre-merge-commit.sample
- scripts/.git/hooks/pre-applypatch.sample
- __MACOSX/scripts/.git/hooks/._pre-applypatch.sample
- scripts/.git/hooks/pre-push.sample
- __MACOSX/scripts/.git/hooks/._pre-push.sample
- scripts/.git/hooks/update.sample
- __MACOSX/scripts/.git/hooks/._update.sample
- scripts/.git/hooks/push-to-checkout.sample
- __MACOSX/scripts/.git/hooks/._push-to-checkout.sample
- scripts/.git/refs/heads/
- __MACOSX/scripts/.git/refs/._heads
- scripts/.git/refs/tags/
- __MACOSX/scripts/.git/refs/._tags
- scripts/.git/refs/remotes/
- __MACOSX/scripts/.git/refs/._remotes
- scripts/.git/objects/0d/6e68433ec61a1c2f1a4c909e7a9e4609bfa351
- __MACOSX/scripts/.git/objects/0d/._6e68433ec61a1c2f1a4c909e7a9e4609bfa351
- scripts/.git/objects/59/20370aa832da56a340653b722d0946fdb57728
- __MACOSX/scripts/.git/objects/59/._20370aa832da56a340653b722d0946fdb57728
- scripts/.git/objects/0c/2d73aab19d52c8d8bf109de0c8ed3efeb3a530
- __MACOSX/scripts/.git/objects/0c/._2d73aab19d52c8d8bf109de0c8ed3efeb3a530
- scripts/.git/objects/66/c44308d0e6c6006495ef10afd4c6f8bbf3aaee
- __MACOSX/scripts/.git/objects/66/._c44308d0e6c6006495ef10afd4c6f8bbf3aaee
- scripts/.git/objects/6f/7a9fc2c1bfb9b649234272aa2514e6ca1e3e1f
- __MACOSX/scripts/.git/objects/6f/._7a9fc2c1bfb9b649234272aa2514e6ca1e3e1f
- scripts/.git/objects/94/eefe75c7ae320177b55314b318c543b61acc46
- __MACOSX/scripts/.git/objects/94/._eefe75c7ae320177b55314b318c543b61acc46
- scripts/.git/objects/05/2bbcbf8c5d43d6de7790e37e5328befde41104
- __MACOSX/scripts/.git/objects/05/._2bbcbf8c5d43d6de7790e37e5328befde41104
- scripts/.git/objects/ad/b0884f39e9217cfc2b91747cbc947a8256f9df
- __MACOSX/scripts/.git/objects/ad/._b0884f39e9217cfc2b91747cbc947a8256f9df
- scripts/.git/objects/b3/baf580f4ba3babf2ccdf5e1cafad42b9ff76a7
- __MACOSX/scripts/.git/objects/b3/._baf580f4ba3babf2ccdf5e1cafad42b9ff76a7
- scripts/.git/objects/a5/39cc4828d38408759e8ef79f1f9165a681777d
- __MACOSX/scripts/.git/objects/a5/._39cc4828d38408759e8ef79f1f9165a681777d
- scripts/.git/objects/c7/699965622fc92090f506392ee34746f1594cdd
- __MACOSX/scripts/.git/objects/c7/._699965622fc92090f506392ee34746f1594cdd
- scripts/.git/objects/c9/aef86c790bb3c2985f77c476bc635d695544e3
- __MACOSX/scripts/.git/objects/c9/._aef86c790bb3c2985f77c476bc635d695544e3
- scripts/.git/objects/f2/88702d2fa16d3cdf0035b15a9fcbc552cd88e7
- __MACOSX/scripts/.git/objects/f2/._88702d2fa16d3cdf0035b15a9fcbc552cd88e7
- scripts/.git/objects/20/b04dc05267b1b9b179d5ee37041e9e63c5d0bb
- __MACOSX/scripts/.git/objects/20/._b04dc05267b1b9b179d5ee37041e9e63c5d0bb
- scripts/.git/objects/4b/3f0b1e6945d812c73cfce1e011e08f15f90301
- __MACOSX/scripts/.git/objects/4b/._3f0b1e6945d812c73cfce1e011e08f15f90301
- scripts/.git/objects/1f/3deaba732e433fe59d6f81ce272acef9372452
- __MACOSX/scripts/.git/objects/1f/._3deaba732e433fe59d6f81ce272acef9372452
- scripts/.git/objects/80/43dec04e9da74a23a72c84d7c57c986b62bdff
- __MACOSX/scripts/.git/objects/80/._43dec04e9da74a23a72c84d7c57c986b62bdff
- scripts/.git/objects/80/677070cbf83089968153660ab6e3d3c7bf3301
- __MACOSX/scripts/.git/objects/80/._677070cbf83089968153660ab6e3d3c7bf3301
- scripts/.git/objects/10/3e72577e9566db4c3b2926b7d5b2bb9d87f395
- __MACOSX/scripts/.git/objects/10/._3e72577e9566db4c3b2926b7d5b2bb9d87f395
- scripts/.git/objects/26/f5e945e7cb5984b457cf7c242520e79be120b3
- __MACOSX/scripts/.git/objects/26/._f5e945e7cb5984b457cf7c242520e79be120b3
- scripts/.git/objects/4d/64b05c96c56adb77e7c00a625242f02db34427
- __MACOSX/scripts/.git/objects/4d/._64b05c96c56adb77e7c00a625242f02db34427
- scripts/.git/objects/81/b202626a0753d50bc4b96c46bafc79987ebf72
- __MACOSX/scripts/.git/objects/81/._b202626a0753d50bc4b96c46bafc79987ebf72
- scripts/.git/objects/44/fa81fa1d0d34033633458132638e7113d2f0b8
- __MACOSX/scripts/.git/objects/44/._fa81fa1d0d34033633458132638e7113d2f0b8
- scripts/.git/objects/9f/1bd7c131a64a5d65706004290f6b0cbc1d16f5
- __MACOSX/scripts/.git/objects/9f/._1bd7c131a64a5d65706004290f6b0cbc1d16f5
- scripts/.git/objects/38/3586ec440c5b1d32e29ee3ea40bac809681138
- __MACOSX/scripts/.git/objects/38/._3586ec440c5b1d32e29ee3ea40bac809681138
- scripts/.git/objects/38/9ab625df9efbf151aec1b6c046d9528449b1d4
- __MACOSX/scripts/.git/objects/38/._9ab625df9efbf151aec1b6c046d9528449b1d4
- scripts/.git/objects/6d/8de9ea102f87d44ede6b247b5cec148ff79692
- __MACOSX/scripts/.git/objects/6d/._8de9ea102f87d44ede6b247b5cec148ff79692
- scripts/.git/objects/52/8d394921c17e8b26ef093198e89766980abf30
- __MACOSX/scripts/.git/objects/52/._8d394921c17e8b26ef093198e89766980abf30
- scripts/.git/objects/b8/b790df1acc6d2e39933526e9a7fdb0a1345794
- __MACOSX/scripts/.git/objects/b8/._b790df1acc6d2e39933526e9a7fdb0a1345794
- scripts/.git/objects/af/967e8f3307aea7c8f2d354c1684f653dd72db0
- __MACOSX/scripts/.git/objects/af/._967e8f3307aea7c8f2d354c1684f653dd72db0
- scripts/.git/objects/f0/d1afa557a5e82114b864752e6ca72dacdb236c
- __MACOSX/scripts/.git/objects/f0/._d1afa557a5e82114b864752e6ca72dacdb236c
- scripts/.git/objects/f8/fa4eb366c38dedd595047f0f1110cdae5032df
- __MACOSX/scripts/.git/objects/f8/._fa4eb366c38dedd595047f0f1110cdae5032df
- scripts/.git/objects/76/03a23b413b72b135a802b2d1aea21229ab6410
- __MACOSX/scripts/.git/objects/76/._03a23b413b72b135a802b2d1aea21229ab6410
- scripts/.git/objects/2e/23836da05dfb032864e7c74d081d6084f996eb
- __MACOSX/scripts/.git/objects/2e/._23836da05dfb032864e7c74d081d6084f996eb
- scripts/.git/logs/refs/heads/
- __MACOSX/scripts/.git/logs/refs/._heads
- scripts/.git/logs/refs/remotes/
- __MACOSX/scripts/.git/logs/refs/._remotes
- scripts/.git/refs/heads/main
- __MACOSX/scripts/.git/refs/heads/._main
- scripts/.git/refs/remotes/origin/
- __MACOSX/scripts/.git/refs/remotes/._origin
- scripts/.git/logs/refs/heads/main
- __MACOSX/scripts/.git/logs/refs/heads/._main
- scripts/.git/logs/refs/remotes/origin/
- __MACOSX/scripts/.git/logs/refs/remotes/._origin
- scripts/.git/refs/remotes/origin/main
- __MACOSX/scripts/.git/refs/remotes/origin/._main
- scripts/.git/logs/refs/remotes/origin/main
- __MACOSX/scripts/.git/logs/refs/remotes/origin/._main
