# Supplementary material for: Quantification of collective signalling in time-lapse microscopy images
Source: Methods Microsc. 2024 Jun 19;1(1):19–30. doi: 10.1515/mim-2024-0003 (PMC11308913; doi:10.1515/mim-2024-0003)
Supplement: Supplementary file 1 — Supplementary Material Details [file j_mim-2024-0003_suppl_001.zip › scripts/arcos-tutorial-env-linux.yaml]

name: arcos_tutorial
channels:
  - defaults
  - conda-forge
dependencies:
  - python=3.10.*
  - ipykernel
  - notebook
  - gcc
  - ocl-icd-system
  - pip
  - pip:
      - numpy==1.26.*
      - pandas==2.2.*
      - joblib==1.4.*
      - scikit-image==0.23.*
      - pyclesperanto-prototype==0.24.*
      - matplotlib==3.9.*
      - scipy==1.13.*
      - plotnine==0.13.*
      - arcos4py >= 0.2.4
      - stardist==0.9.*
      - btrack==0.6.*
      - napari[all]==0.4.*
      - mizani==0.11.*
      - tensorflow == 2.16.*
      - stardist-napari==2022.12.6
      - napari-assistant==0.4.*
      - napari-pyclesperanto-assistant==0.22.*
      - napari-skimage-regionprops==0.10.*
      - napari-segment-blobs-and-things-with-membranes==0.3.*
      - arcos-gui >=0.1.3
